# Supplementary material for: Towards a harmonized European surveillance for dietary and physical activity indicators in young and adult populations
Source: Eur J Public Health. 2022 Nov 29;32(Suppl 4):iv21–31. doi: 10.1093/eurpub/ckac061 (PMC9706124; doi:10.1093/eurpub/ckac061)
Supplement: ckac061_Supplementary_Data [file ckac061_supplementary_data.zip]

Archive with 5 entries (4 files):
- ckac061_Supplementary_Data/
- ckac061_Supplementary_Data/Hebestreit_Monitoring_SupplMat1.docx
- ckac061_Supplementary_Data/Hebestreit_Monitoring_SupplMat2&3.docx
- ckac061_Supplementary_Data/Hebestreit_Monitoring_SupplMat4.docx
- ckac061_Supplementary_Data/Hebestreit_Monitoring_SupplReferences.docx
